# Supplementary material for: Assessing the efficacy of frankincense extract as a root canal irrigant against Enterococcus faecalis
Source: PLoS One. 2025 Apr 9;20(4):e0321458. doi: 10.1371/journal.pone.0321458 (PMC11981206; doi:10.1371/journal.pone.0321458)
Supplement: S1 File — (XLSX) [file pone.0321458.s001.xlsx]

## Sheet: Sheet1
Group (1 = saline - 2= NaOCl - 3= Frankincense)	before -1	after-1	reduction	percentage
1	440	156	284	64.5455
1	432	396	36	8.33333
1	286	204	82	28.6713
1	1200	440	760	63.3333
1	1168	124	1044	89.3836
1	1720	748	972	56.5116
1	2120	276	1844	86.9811
1	1220	356	864	70.8197
1	1440	144	1296	90
1	2352	549	1803	76.6582
1	1896	326	1570	82.8059
1	562	131	431	76.6904
1	196	56	140	71.4286
1	2400	653	1747	72.7917
1	440	122	318	72.2727
1	800	208	592	74
1	1120	269	851	75.9821
1	1932	540	1392	72.0497
2	344	0	344	100
2	496	0	496	100
2	600	0	600	100
2	1200	0	1200	100
2	1000	0	1000	100
2	496	0	496	100
2	336	0	336	100
2	447	0	447	100
2	1200	0	1200	100
2	3680	0	3680	100
2	400	0	400	100
2	1200	0	1200	100
2	1720	0	1720	100
2	1956	0	1956	100
2	1220	0	1220	100
2	1400	0	1400	100
2	2004	0	2004	100
2	3420	0	3420	100
3	1352	0	1352	100
3	1000	0	1000	100
3	1244	0	1244	100
3	725	0	725	100
3	860	0	860	100
3	624	0	624	100
3	800	0	800	100
3	1640	0	1640	100
3	1700	0	1700	100
3	800	0	800	100
3	670	0	670	100
3	1100	0	1100	100
3	1200	0	1200	100
3	1300	0	1300	100
3	1300	0	1300	100
3	1200	0	1200	100
3	1300	0	1300	100
3	1250	0	1250	100
